# Supplementary material for: Unraveling the Network Signatures of Oncogenicity in Virus–Human Protein–Protein Interactions
Source: Entropy (Basel). 2025 Dec 11;27(12):1248. doi: 10.3390/e27121248 (PMC12731902; doi:10.3390/e27121248)
Supplement: Supplementary file 1 [file entropy-27-01248-s001.zip]

Archive with 1 entries (1 files):
- entropy-3923180-supplementary.pdf
